# Supplementary material for: Synergistic Zn/Al Co-Doping and Sodium Enrichment Enable Reversible Phase Transitions in High-Performance Layered Sodium Cathodes
Source: Molecules. 2025 Dec 2;30(23):4628. doi: 10.3390/molecules30234628 (PMC12692805; doi:10.3390/molecules30234628)
Supplement: Supplementary file 1 [file molecules-30-04628-s001.zip]

Archive with 1 entries (1 files):
- molecules-4010181-Supplementary.pdf
